# Supplementary material for: Assessing the Relationship Between Volumetric Changes and Functional Connectivity in Patients with Mild Cognitive Impairment
Source: J Clin Med. 2026 Apr 23;15(9):3229. doi: 10.3390/jcm15093229 (PMC13164081; doi:10.3390/jcm15093229)
Supplement: Supplementary file 1 [file jcm-15-03229-s001.zip]

Archive with 1 entries (1 files):
- jcm-4229953-supplementary.pdf
